# Supplementary material for: Synonymous Codon Pattern of Cowpea Mild Mottle Virus Sheds Light on Its Host Adaptation and Genome Evolution
Source: Pathogens. 2022 Mar 30;11(4):419. doi: 10.3390/pathogens11040419 (PMC9026141; doi:10.3390/pathogens11040419)
Supplement: Supplementary file 1 [file pathogens-11-00419-s001.zip]

Archive with 1 entries (1 files):
- pathogens-1641757-SI.xlsx
