# Supplementary material for: Synonymous Codon Pattern of Cowpea Mild Mottle Virus Sheds Light on Its Host Adaptation and Genome Evolution
Source: Pathogens. 2022 Mar 30;11(4):419. doi: 10.3390/pathogens11040419 (PMC9026141; doi:10.3390/pathogens11040419)
Supplement: Supplementary file 1 [file pathogens-11-00419-s001.zip › pathogens-1641757-SI.xlsx]

## Sheet: Table S1-RSCU values of CpMMV
		Average	CladeI	CladeII	G.max	P. vulgaris	V. unguiculata	C. papaya	D. tortuosum	B. tabaci	V. mungo
Phe	UUU	1.27246	1.27917	1.23491	1.27154	1.26674	1.23108	1.35135	1.2973	1.31126	1.29252
	UUC	0.727537	0.720831	0.76509	0.728461	0.733258	0.76892	0.648649	0.702703	0.688742	0.707483
Leu	UUA	1.11175	1.08438	1.26506	1.04218	1.17781	1.29144	1.57047	1.18421	1.17219	1.38305
	UUG	1.81298	1.84084	1.65697	1.83025	1.97703	1.56134	1.77181	1.93421	1.94702	1.46441
	CUU	1.16446	1.18379	1.05625	1.19663	1.12126	1.09972	0.946309	1.125	1.09272	1.07797
	CUC	0.534841	0.511209	0.667177	0.519022	0.487508	0.655046	0.66443	0.493421	0.516556	0.610169
	CUA	0.549065	0.541004	0.594206	0.554603	0.468021	0.565319	0.503356	0.532895	0.576159	0.650847
	CUG	0.826895	0.83878	0.760337	0.857313	0.768377	0.827131	0.543624	0.730263	0.695364	0.813559
Tyr	UAU	1.03894	1.04765	0.99015	1.06312	1.0054	0.989202	0.818182	0.952381	0.952381	1.12644
	UAC	0.961061	0.952349	1.00985	0.936879	0.994601	1.0108	1.18182	1.04762	1.04762	0.873563
His	CAU	1.0234	1.00025	1.15308	1.01678	0.99886	1.12333	0.980392	0.931034	0.965517	1.14286
	CAC	0.976595	0.999752	0.846917	0.983219	1.00114	0.876666	1.01961	1.06897	1.03448	0.857143
Gln	CAA	1.36962	1.38104	1.30566	1.37226	1.32779	1.36578	1.50649	1.46154	1.41026	1.17647
	CAG	0.630377	0.618955	0.694339	0.627736	0.672205	0.634216	0.493506	0.538462	0.589744	0.823529
Ile	AUU	1.51922	1.51807	1.52568	1.52497	1.4375	1.52915	1.68862	1.51807	1.5	1.45342
	AUC	0.673125	0.660223	0.745377	0.675869	0.721131	0.70696	0.538922	0.596386	0.596386	0.652174
	AUA	0.807652	0.821708	0.728942	0.799162	0.841369	0.763891	0.772455	0.885542	0.903614	0.89441
Asn	AAU	1.45536	1.46256	1.41504	1.46687	1.38116	1.44168	1.52672	1.38686	1.36691	1.53968
	AAC	0.544643	0.537443	0.584964	0.533127	0.61884	0.558318	0.473282	0.613139	0.633094	0.460317
Lys	AAA	1.10629	1.12495	1.00178	1.10656	1.13286	1.0181	1.15183	1.17204	1.15676	1.12299
	AAG	0.893714	0.875053	0.998216	0.893438	0.867137	0.981902	0.848168	0.827957	0.843243	0.877005
Val	GUU	1.71659	1.7418	1.57541	1.77221	1.57434	1.59314	1.67059	1.59524	1.57143	1.54696
	GUC	0.722722	0.716227	0.759095	0.688491	0.847042	0.758969	0.752941	0.833333	0.880952	0.729282
	GUA	0.573297	0.582104	0.523978	0.56271	0.622655	0.556644	0.564706	0.571429	0.595238	0.707182
	GUG	0.987394	0.959873	1.14151	0.976593	0.955967	1.09125	1.01176	1	0.952381	1.01657
Asp	GAU	1.45221	1.44616	1.48604	1.44359	1.47387	1.44445	1.59722	1.46667	1.47059	1.43077
	GAC	0.547794	0.553836	0.513964	0.55641	0.52613	0.55555	0.402778	0.533333	0.529412	0.569231
Glu	GAA	1.00169	0.989144	1.07195	0.99154	0.996464	1.0604	1.06897	1.02703	0.983784	1
	GAG	0.99831	1.01086	0.928052	1.00846	1.00354	0.939604	0.931034	0.972973	1.01622	1
Ser	UCU	1.38535	1.392	1.34814	1.37448	1.43648	1.28542	1.64315	1.48696	1.5	1.30769
	UCC	0.828015	0.852116	0.693049	0.851825	0.804174	0.733867	0.647303	0.834783	0.815789	0.820513
	UCA	1.16766	1.15247	1.25269	1.17409	1.14044	1.16962	1.24481	1.06957	1.07895	1.20513
	UCG	0.132154	0.124547	0.174752	0.129433	0.137541	0.178029	0.0995851	0.104348	0.105263	0.128205
	AGU	1.58103	1.5838	1.56553	1.58804	1.53081	1.49745	1.51867	1.64348	1.68421	1.71795
	AGC	0.905794	0.895072	0.965833	0.88213	0.950564	1.13562	0.846473	0.86087	0.815789	0.820513
Cys	UGU	1.23676	1.27154	1.04201	1.27822	1.19432	1.20232	1.26667	1.12727	1.16364	0.666667
	UGC	0.763237	0.72846	0.957989	0.721781	0.805684	0.797681	0.733333	0.872727	0.836364	1.33333
Pro	CCU	1.68037	1.71479	1.48758	1.67806	1.72732	1.4887	2.17778	1.7732	1.69072	1.56701
	CCC	0.752752	0.75926	0.716309	0.778831	0.780612	0.522899	0.666667	0.783505	0.865979	0.701031
	CCA	1.30546	1.24812	1.62654	1.27751	1.27324	1.75594	1.02222	1.19588	1.15464	1.23711
	CCG	0.261424	0.277826	0.169576	0.265604	0.218821	0.232464	0.133333	0.247423	0.28866	0.494845
Arg	CGU	0.522958	0.54217	0.415371	0.521179	0.509131	0.559504	0.510638	0.47482	0.47482	0.604317
	CGC	0.287146	0.295435	0.240725	0.278768	0.310107	0.309829	0.297872	0.302158	0.302158	0.302158
	CGA	0.651822	0.664152	0.58278	0.685417	0.480354	0.632134	0.638298	0.647482	0.647482	0.47482
	CGG	0.167421	0.158413	0.217865	0.165175	0.183026	0.148676	0.212766	0.172662	0.172662	0.172662
	AGA	2.11602	2.09129	2.2545	2.12497	2.13201	1.92893	2.38298	2.07194	2.15827	2.15827
	AGG	2.25463	2.24854	2.28876	2.22449	2.38537	2.42093	1.95745	2.33094	2.2446	2.28777
Thr	ACU	1.71176	1.67976	1.89098	1.68358	1.76633	1.82396	1.72414	1.71429	1.72881	1.82759
	ACC	0.936803	0.943712	0.898112	0.952905	0.970513	0.970897	0.793103	0.773109	0.779661	0.827586
	ACA	1.15503	1.19258	0.944792	1.16435	1.11072	0.951503	1.34483	1.34454	1.32203	1.13793
	ACG	0.196405	0.183956	0.266114	0.199161	0.152442	0.253644	0.137931	0.168067	0.169492	0.206897
Ala	GCU	2.07933	2.10518	1.93459	2.04247	2.11154	2.03428	2.46753	2.08917	2.24204	2.40506
	GCC	0.825068	0.795677	0.989663	0.848713	0.70288	0.98011	0.623377	0.789809	0.66242	0.582278
	GCA	0.855568	0.853918	0.864813	0.876232	0.846722	0.799579	0.701299	0.789809	0.764331	0.886076
	GCG	0.24003	0.245225	0.210935	0.232588	0.338863	0.18603	0.207792	0.33121	0.33121	0.126582
Gly	GGU	1.35719	1.35514	1.36867	1.34746	1.33901	1.37598	1.57823	1.36	1.31544	1.39726
	GGC	0.792341	0.79125	0.798449	0.806661	0.778107	0.835128	0.544218	0.746667	0.778523	0.684932
	GGA	0.847162	0.834591	0.91756	0.818699	0.887449	0.891472	1.03401	0.8	0.832215	1.12329
	GGG	1.0033	1.01901	0.915318	1.02718	0.995434	0.897419	0.843537	1.09333	1.07383	0.794521

## Sheet: Table S2-RSCU values of hosts
		G. max	C. papaya	cowpea
Total codon number		41735300	10583800	19658735
Phe	UUU	1.11338	1.15959	1.18351
	UUC	0.886619	0.840408	0.816487
Leu	UUA	0.720886	0.826405	0.820483
	UUG	1.45692	1.44018	1.53647
	CUU	1.44973	1.48886	1.4722
	CUC	0.939286	0.801187	0.795816
	CUA	0.590261	0.577306	0.578241
	CUG	0.842919	0.866066	0.79679
Tyr	UAU	1.13262	1.20148	1.20038
	UAC	0.867382	0.798521	0.799615
His	CAU	1.19631	1.31891	1.23772
	CAC	0.803691	0.681087	0.762282
Gln	CAA	1.07221	1.0437	1.13442
	CAG	0.927792	0.956302	0.865582
Ile	AUU	1.4004	1.43965	1.443
	AUC	0.849759	0.771257	0.721625
	AUA	0.74984	0.789089	0.835374
Asn	AAU	1.14849	1.25335	1.20829
	AAC	0.85151	0.746648	0.791712
Lys	AAA	0.907859	0.957647	0.994278
	AAG	1.09214	1.04235	1.00572
Val	GUU	1.5445	1.62466	1.61705
	GUC	0.7782	0.667734	0.577302
	GUA	0.580212	0.667176	0.618978
	GUG	1.09709	1.04043	1.18667
Asp	GAU	1.28611	1.41845	1.37846
	GAC	0.71389	0.581549	0.621538
Glu	GAA	1.03638	1.07081	1.11582
	GAG	0.963619	0.929185	0.884181
Ser	UCU	1.52314	1.61375	1.61815
	UCC	0.907391	0.800346	0.851308
	UCA	1.33388	1.38498	1.38756
	UCG	0.430327	0.430613	0.364892
	AGU	0.992187	1.01617	1.08509
	AGC	0.813079	0.754137	0.693006
Cys	UGU	1.06873	1.09763	1.16172
	UGC	0.931267	0.90237	0.838276
Pro	CCU	1.45733	1.52193	1.52991
	CCC	0.761708	0.592271	0.667685
	CCA	1.31963	1.42765	1.42237
	CCG	0.461331	0.45814	0.380034
Arg	CGU	0.79063	0.714228	0.763744
	CGC	0.769615	0.467884	0.538309
	CGA	0.665939	0.69458	0.635897
	CGG	0.541912	0.569794	0.467648
	AGA	1.76168	2.02225	2.04117
	AGG	1.47022	1.53127	1.55323
Thr	ACU	1.33628	1.44728	1.40649
	ACC	0.948604	0.805601	0.875415
	ACA	1.26733	1.33947	1.3499
	ACG	0.447781	0.407652	0.368195
Ala	GCU	1.47663	1.6079	1.56138
	GCC	0.894303	0.69203	0.736859
	GCA	1.22469	1.36489	1.35876
	GCG	0.404378	0.335181	0.342998
Gly	GGU	1.19664	1.19242	1.27679
	GGC	0.869268	0.678999	0.632622
	GGA	1.21324	1.34595	1.33341
	GGG	0.720851	0.782635	0.757178
ter	UAA	1	1	1
ter	UAG	1	1	1
ter	UGA	1	1	1
Met	AUG	1	1	1
Trp	UGG	1	1	1
